# Supplementary material for: VISTA checkpoint inhibition by pH-selective antibody SNS-101 with optimized safety and pharmacokinetic profiles enhances PD-1 response
Source: Nat Commun. 2024 Apr 4;15:2917. doi: 10.1038/s41467-024-47256-x (PMC10995192; doi:10.1038/s41467-024-47256-x)
Supplement: Supplementary file 6 — Source Data [file 41467_2024_47256_MOESM6_ESM.xlsx]

## Sheet: Fig 1a, 1b
Also appears as Supplementary Table 1
Panel A
pH	ka (M-1s-1)	kd (s-1)
5.8	3680000	0.00129
6	2740000	0.00213
6.2	1230000	0.00219
6.4	539000	0.00321
6.6	306000	0.00566
6.8	210000	0.00842
7	131000	0.0101
7.2	110000	0.0147
7.4	87200	0.0308
Panel B
pH	KD (M)
5.8	3.49e-10
6	7.79e-10
6.2	1.78e-09
6.4	5.96e-09
6.6	1.85e-08
6.8	4.01e-08
7	7.7e-08
7.2	1.34e-07
7.4	3.53e-07

## Sheet: fig 2a
Panel 1
VISTA (μg/ml)	VSIG3		VSIG8		PSGL-1		Syndecan-2		LRIG1		VSIG3 pH 7.4		VSIG8 pH7.4		PSGL-1 pH7.4		Syndecan-2 pH 7.4		LRIG1 pH 7.4
6	1.373	1.28	2.089	2.032	2.935	2.799	2.352	2.482	1.255	1.257	0.414	0.356	0.233	0.225	0.023	0.023	0.029	0.033	0.131	0.147
3	0.792	0.823	1.666	1.665	2.504	2.447	2.213	2.042	0.869	0.767	0.238	0.214	0.168	0.164	0.011	0.005	0.012	0.03	0.068	0.08
1.5	0.452	0.427	1.18	1.181	1.363	1.582	1.64	1.417	0.436	0.474	0.13	0.117	0.099	0.103	0.003	0.003	0.008	0.012	0.042	0.054
0.75	0.191	0.182	0.839	0.633	0.646	0.525	0.96	0.904	0.305	0.234	0.076	0.064	0.061	0.061	0.002	0	0	0.013	0.029	0.043
0.37	0.108	0.088	0.324	0.379	0.142	0.144	0.322	0.303	0.118	0.127	0.049	0.029	0.031	0.028	0	0	0	0	0.008	0.041
0.18	0.034	0.038	0.17	0.177	0.034	0.037	0.108	0.08	0.056	0.066	0.033	0.014	0.02	0.022	0	0	0	0	0	0.026
0.09	0.024	0	0.084	0.107	0.011	0.01	0.027	0.025	0.028	0.037	0.036	0.01	0.014	0.013	0	0	0	0	0.008	0
Panel 2: Relative VISTA pH6.0 % binding
PSGL-1	100	100
Syndecan-2	88.4	83.4
VSIG8	66.3	68.0425
VSIG3	31.6	33.633
LRIG1	34.7	31.3445
Panel 3: Relative VISTA pH7.4 % binding
PSGL-1	4.6	2.3
Syndecan-2	5	14
VSIG8	70.6	76.6
VSIG3	100	100
LRIG1	28.6	37.4
Panel 4: Relative binding at VISTA = 6 µg/ml
VSIG3	3.44545
VSIG8	8.99782
PSGL-1	124.652
Syndecan-2	77.9677
LRIG1	9.03597

## Sheet: fig 2b-f
PSGL-1	OD450
	SNS101		Control
0.08	0.112	0.111	3.823	3.788
0.04	0.222	0.217
0.02	0.425	0.419
0.01	0.869	0.876
0.005	2.928	2.699
0.002	3.653	3.604
0.001	3.708	3.592
0.0005	3.693	3.68
0.00025	3.797	3.617
0.000125	3.822	3.738
Syndecan-2
	SNS101		Control
0.08	0.012	0.01	3.849	3.871
0.04	0.016	0.014
0.02	0.017	0.018
0.01	0.123	0.112
0.005	3.011	2.989
0.002	3.806	3.764
0.001	3.883	3.823
0.0005	3.844	3.904
0.00025	3.822	3.79
0.000125	3.736	3.856
VSIG-8
	SNS101		Control
0.08	0.126	0.123	3.721	3.762
0.04	0.139	0.144
0.02	0.19	0.186
0.01	0.408	0.426
0.005	2.814	2.678
0.002	3.516	3.561
0.001	3.652	3.717
0.0005	3.627	3.689
0.00025	3.595	3.627
0.000125	3.722	3.655
VSIG-3
	SNS101		Control
0.08	0.106	0.13	2.798	2.828
0.04	0.135	0.159
0.02	0.153	0.181
0.01	0.267	0.279
0.005	1.806	1.835
0.002	2.494	2.617
0.001	2.681	2.678
0.0005	2.724	2.864
0.00025	2.696	2.722
0.000125	2.744	2.625
LRIG-1
	SNS101		Control
0.08	0.089	0.098	2.32	2.256
0.04	0.092	0.105
0.02	0.122	0.125
0.01	0.29	0.325
0.005	1.607	1.536
0.002	2.052	2.073
0.001	2.069	2.067
0.0005	2.296	2.265
0.00025	2.304	2.305
0.000125	2.301	2.333

## Sheet: fig 2 g-k
PSGL-1		OD450
Ab (µM)	JNJ		h26A		Control
0.08	0.033	0.035	0.052	0.043	0.455	0.515
0.04	0.029	0.037	0.05	0.048
0.02	0.044	0.055	0.087	0.078
0.01	0.176	0.181	0.105	0.124
0.005	0.306	0.289	0.284	0.273
0.002	0.398	0.358	0.306	0.304
0.001	0.361	0.35	0.362	0.388
0.0005	0.363	0.355	0.408	0.404
0.00025	0.39	0.362	0.426	0.399
0.000125	0.431	0.385	0.415	0.453
Syndecan-2
Ab (µM)	JNJ		h26A		Control
0.08	0.019	0.023	0.009	0.018	0.455	0.515
0.04	0.028	0.022	0.024	0.016
0.02	0.025	0.023	0.029	0.017
0.01	0.064	0.064	0.047	0.027
0.005	0.251	0.225	0.088	0.064
0.002	0.425	0.394	0.213	0.195
0.001	0.504	0.453	0.368	0.3
0.0005	0.466	0.5	0.368	0.304
0.00025	0.491	0.478	0.438	0.381
0.000125	0.435	0.478	0.384	0.432
VSIG-8
Ab (µM)	JNJ		h26A		Control
0.08	0.04	0.047	0.035	0.037	0.578	0.601
0.04	0.045	0.043	0.045	0.036
0.02	0.135	0.144	0.049	0.049
0.01	0.346	0.35	0.111	0.119
0.005	0.509	0.556	0.247	0.243
0.002	0.522	0.536	0.397	0.385
0.001	0.592	0.628	0.467	0.402
0.0005	0.615	0.597	0.504	0.493
0.00025	0.593	0.624	0.525	0.499
0.000125	0.516	0.545	0.492	0.49
VSIG-3
Ab (µM)	JNJ		h26A		Control
0.08	0.013	0.006	0.009	0.008	0.707	0.739
0.04	0.023	0.024	0.012	0.008
0.02	0.318	0.324	0.029	0.02
0.01	0.379	0.367	0.22	0.208
0.005	0.463	0.442	0.393	0.362
0.002	0.542	0.522	0.507	0.496
0.001	0.605	0.598	0.544	0.562
0.0005	0.654	0.656	0.657	0.653
0.00025	0.656	0.668	0.702	0.743
0.000125	0.696	0.669	0.723	0.714
LRIG-1
Ab (µM)	JNJ		h26A		Control
0.08	0.048	0.039	0.027	0.026	0.288	0.266
0.04	0.055	0.058	0.051	0.035
0.02	0.062	0.062	0.052	0.043
0.01	0.089	0.089	0.055	0.037
0.005	0.161	0.153	0.079	0.063
0.002	0.256	0.235	0.137	0.108
0.001	0.24	0.232	0.192	0.177
0.0005	0.28	0.26	0.216	0.176
0.00025	0.277	0.266	0.23	0.196
0.000125	0.284	0.284	0.245	0.214

## Sheet: fig 2 l-m
Panel L
CD4+
log (Conc.) (nM)	SNS-101		Isotype control
1.95	15.8	15.9	16.1	17.4
3.9	16.2	15	16.9	17.7
7.8	15.1	16.1	17.1	16.3
15.6	14.1	13.4	16.9	17.3
31.25	13.4	13.6	17.8	16
62.5	10.9	9.41	16	17.2
125	7.03	7.82	17.8	16.9
250	5.91	6.04	17.4	16.5
500	4.18	5.08	17.5	17.1
1000	4.28	3.79	16.9	17.3
2000	3.59	3.51	17.4	17.2
Panel M
CD8+
log (Conc.) (nM)	SNS-101		Isotype control
1.95	25.5	24.5	26.7	28.8
3.9	24.4	24.4	27.4	26.9
7.8	22.5	21.5	26.5	27.9
15.6	22.4	22.4	26	27.8
31.25	20.7	20.9	27.4	26.5
62.5	6.99	6.01	26	28.2
125	1.85	1.85	28.3	27.4
250	0.2	0.18	28.2	27.8
500	0.21	0.21	27.1	28.5
1000	0.14	0.14	28.2	28.3
2000	0.15	0.15	28.5	28.3

## Sheet: fig 3 a-h
Panel A
		D1	D2	D3	D4	D5	D6
JNJ , 0.3 µg/mL		0	0	0	0	0	0
JNJ , 3.3 µg/mL		0.303624	0	0	0	0	0
JNJ , 10 µg/mL		0.921807	0	0	0	0	0
JNJ , 33 µg/mL		2.22634	0	0	0	0	0
h26A, 0.3 µg/mL		0	0	0	0	0	0
h26A, 3.3 µg/mL		10	5.55089	1.96953	0	0	0
h26A, 10 µg/mL		131	53.1892	27.749	17	48.4549	126.094
h26A, 33 µg/mL		1285	215.392	494.574	178	564.313	743.566
SNS-101, 0.3 µg/mL		0	0	0	0	0	0
SNS-101, 3.3 µg/mL		0	0	0	0	0	0
SNS-101, 10 µg/mL		0	0	0	0	0	0
SNS-101, 33 µg/mL		0	0	0.211089	0	0	0
Panel B
		D1	D2	D3	D4	D5	D6
JNJ , 0.3 µg/mL		0	0	0	0	0	0
JNJ , 3.3 µg/mL		5.25133	0	0	0	0	0
JNJ , 10 µg/mL		3.94369	0	0	0	0	0
JNJ , 33 µg/mL		7.42355	0	0	0	0	0
h26A, 0.3 µg/mL		6.60767	0	0	0	0	0
h26A, 3.3 µg/mL		16.1767	0	0	0	0	0
h26A, 10 µg/mL		2.12109	6.94725	4.622	0.659854	0	0
h26A, 33 µg/mL		121	25.0897	79.1749	5	4.59058	6.48936
SNS-101, 0.3 µg/mL		0	0	0	0	0	0
SNS-101, 3.3 µg/mL		0	0	0	0	0	0
SNS-101, 10 µg/mL		0	0	0	0	0	0
SNS-101, 33 µg/mL		0	0	0	0	0	0
Panel C
		D1	D2	D3	D4	D5	D6
JNJ , 0.3 µg/mL		0	0	0	0	0	0.203571
JNJ , 3.3 µg/mL		0	0	0	0	0	0
JNJ , 10 µg/mL		0	0	0	0	0	0
JNJ , 33 µg/mL		5	0	0	0	0	0
h26A, 0.3 µg/mL		0	0	0	0	0	0
h26A, 3.3 µg/mL		8	2.80013	0	0	0	0
h26A, 10 µg/mL		14	4.58012	0	0	0	0.2335
h26A, 33 µg/mL		11.521	7.73299	7.34863	0.8644	0	1.0523
SNS-101, 0.3 µg/mL		0	0	0	0	0	0
SNS-101, 3.3 µg/mL		0	0	0	0.2314	0	0
SNS-101, 10 µg/mL		0	0	0	0	0	0
SNS-101, 33 µg/mL		2	0	0	0	0	0
Panel D
		D1	D2	D3	D4	D5	D6
JNJ , 0.3 µg/mL		0	0	0	0	0	0
JNJ , 3.3 µg/mL		0	0	0	0	0	0
JNJ , 10 µg/mL		0	0	0	0	0	0
JNJ , 33 µg/mL		0	0	0	0	0	0
h26A, 0.3 µg/mL		0	0	0	0	0	0
h26A, 3.3 µg/mL		0	0	0	0	0	0
h26A, 10 µg/mL		2	0	0	0	0	0
h26A, 33 µg/mL		8	0.86	5.67	0	0.44	1.32
SNS-101, 0.3 µg/mL		0	0	0	0	0	0
SNS-101, 3.3 µg/mL		0	0	0	0	0	0
SNS-101, 10 µg/mL		0	0	0	0	0	0
SNS-101, 33 µg/mL		0	0	0	0	0	0
Panel E
		D1	D2	D3	D4	D5	D6
JNJ , 0.3 µg/mL		0	0	0	0	0	0.1401
JNJ , 3.3 µg/mL		0	0	0	0	0	0.0111
JNJ , 10 µg/mL		0	0	0	0	0	0.0403
JNJ , 33 µg/mL		0	0	0	0	0	0.0461
h26A, 0.3 µg/mL		0	0	0	0	0	0
h26A, 3.3 µg/mL		0	0	0	0	0	0
h26A, 10 µg/mL		0	0	0	0	0	0.4655
h26A, 33 µg/mL		14.5965	0.618094	13.7133	0	0	3.3857
SNS-101, 0.3 µg/mL		0	0	0	0	0	0
SNS-101, 3.3 µg/mL		0	0	0	0	0	0
SNS-101, 10 µg/mL		0	0	0	0	0	0
SNS-101, 33 µg/mL		0	0	0	0	0	0
Panel F
		D1	D2	D3	D4	D5	D6
JNJ , 0.3 µg/mL		15.82	0	0	4.63	0	0
JNJ , 3.3 µg/mL		49.67	0	0	0	0	0
JNJ , 10 µg/mL		34.29	0	0	0	0	0
JNJ , 33 µg/mL		59.09	11.45	0	0	0	0
h26A, 0.3 µg/mL		39.51	0	0	2.38	0.35	0
h26A, 3.3 µg/mL		168.44	47.29	29.5	41.53	11.82	10.01
h26A, 10 µg/mL		348.86	84.5	74.68	81.73	28.42	40.44
h26A, 33 µg/mL		745.88	148.62	234.62	161.93	72.54	103.17
SNS-101, 0.3 µg/mL		0	0	0	0.369423	0	0
SNS-101, 3.3 µg/mL		0	0	0	0	0	0
SNS-101, 10 µg/mL		0	0	0	0	0	0
SNS-101, 33 µg/mL		0	0	0	0	0	0
Panel G
		D1	D2	D3	D4	D5	D6
JNJ , 0.3 µg/mL		142	30	20	155	0	0
JNJ , 3.3 µg/mL		205	33	21	17	0	0
JNJ , 10 µg/mL		257	44	59	8	0	0
JNJ , 33 µg/mL		560	129	96	62	0	0
h26A, 0.3 µg/mL		298	12	15	0	0	0
h26A, 3.3 µg/mL		1626	308	246	273	373	409
h26A, 10 µg/mL		11266	1159	1628	1175	2819	3803
h26A, 33 µg/mL		125451	5458	9830	5457	17270	8177
SNS-101, 0.3 µg/mL		8	0	0	0	0	0
SNS-101, 3.3 µg/mL		1	0	0	0	127	0
SNS-101, 10 µg/mL		7	0	0	0	1	112
SNS-101, 33 µg/mL		5	0	0	0	0	0
Panel H
		D1	D2	D3	D4	D5	D6
JNJ , 0.3 µg/mL		2885.5	1301.9	487.1	0	0	326.7
JNJ , 3.3 µg/mL		7961.41	2023.9	0	0	0	143.8
JNJ , 10 µg/mL		10690.5	2212.6	355.4	0	0	98.5
JNJ , 33 µg/mL		20070.9	9064.2	1478	0	0	1219.9
h26A, 0.3 µg/mL		13389.8	1074.4	1029.1	41.1	64.4	38
h26A, 3.3 µg/mL		12862.8	11034.8	11723.5	13253.2	4707.3	12282.9
h26A, 10 µg/mL		12862.8	11034.8	11723.5	24161.8	50533.1	26015.5
h26A, 33 µg/mL		12862.8	11034.8	11723.5	42362.6	61461.4	59825.6
SNS-101, 0.3 µg/mL		295	0	0	0	0	0
SNS-101, 3.3 µg/mL		294.9	0	123.7	0	1065.5	970.3
SNS-101, 10 µg/mL		352.8	0	0	0	0	1632.2
SNS-101, 33 µg/mL		0	0	0	0	0	0

## Sheet: fig 3 i-m
Panels I-M ID.Flow
IFNγ pg/mL	Test conditions	D1	D2	D3	D4	D5	D6	Mean
	Baseline	5.38	2.52	3.7	3.49	2.08	4.13	3.55
	Formulation buffer	5.4	2.6	3.17	3.7	3.54	4.07	3.75
	PBS	4.74	3.23	3.09	2.39	4.51	3.16	3.52
	JNJ , 1 µg/mL	1899	1295	826	169	507	1321	1003
	JNJ , 10 µg/mL	2648	1993	999	181	710	1345	1313
	JNJ , 100 µg/mL	2540	1669	962	246	933	1431	1297
	SNS-101, 1 µg/mL	6	3.45	4.09	2.99	3.44	4.24	4.04
	SNS-101, 10 µg/mL	5.73	3.72	3.45	3.4	4.28	4.76	4.22
	SNS-101, 100 µg/mL	178	203	13.9	7.18	18.1	6.59	71
	Alemtuzumab, 3 µg/mL	3781	3488	1251	1291	3161	2345	2553
	Anti-CD28, 1 µg/mL	3421	61.1	40.8	476	11.8	165	696
	Cetuximab, 200 µg/mL	3.92	3.64	3.23	2.76	4.24	3.63	3.57
IL-6 pg/mL	Test conditions	D1	D2	D3	D4	D5	D6	Mean
	Baseline	0.89	1.27	0.28	0.43	0.21	0.22	0.55
	Formulation buffer	4.61	2.75ϙ	2.37	1.21	4.21	1.77	2.82
	PBS	4.64	2.35	8.54	1.7	4.04	2.36	3.94
	JNJ, 1 µg/mL	32.8	16.3	18.6	5.61	13.1	24.6	18.5
	JNJ, 10 µg/mL	60.2	18.9	25	7.22	13.8	23.4	24.8
	JNJ, 100 µg/mL	38.8	31.1	28.8	8.09	12.1	28.4	24.6
	SNS-101, 1 µg/mL	4.24	3.21	11.1	1.27	5.47	3.34	4.77
	SNS-101, 10 µg/mL	4.64	2.3	8.96	0.83	7.79	3.5	4.67
	SNS-101, 100 µg/mL	215	3.63	4.98	1.12	5.02	3.61	38.8
	Alemtuzumab, 3 µg/mL	117	91.1	78.4	59.9	92.8	33.7	78.9
	Anti-CD28, 1 µg/mL	139	8.18	4.5	17.2	3.53	12.4	30.7
	Cetuximab, 200 µg/mL	4.9	3.06	2.39	0.66	1.53	1.91	2.41
IL-8 pg/mL	Test conditions	D1	D2	D3	D4	D5	D6	Mean
	Baseline	7.44	5.67	9.31	5.79	4.92	6.65	6.63
	Formulation buffer	40.9	26.5	24.7	16.8	82.6	22.2	35.6
	PBS	49	21.9	238	24.4	109	35.7	79.7
	JNJ, 1 µg/mL	1145	725	538	175	382	986	658
	JNJ, 10 µg/mL	1799	1195	1005	359	414	1173	991
	JNJ, 100 µg/mL	1725	1514	870	306	532	1311	1043
	SNS-101, 1 µg/mL	31.3	31.9	356	23.9	196	64.8	117
	SNS-101, 10 µg/mL	29	49.4	240	17.2	409	67.8	135
	SNS-101, 100 µg/mL	881	232	168	28.4	209	100	270
	Alemtuzumab, 3 µg/mL	4316	4348	929	4700	1404	2599	3049
	Anti-CD28, 1 µg/mL	1702	126	55.3	223	87.1	236	405
	Cetuximab, 200 µg/mL	36.4	16.4	22.3	8.97	39.5	17.5	23.5
TNFα pg/mL	Test conditions	D1	D2	D3	D4	D5	D6	Mean
	Baseline	1.14	1	0.78	1.05	0.74	1.01	0.95
	Formulation buffer	2.84	1.58	2.3	1.35	2.68	1.82	2.1
	PBS	3.46	1.18	5.01	1.79	2.67	2.31	2.74
	JNJ, 1 µg/mL	452	391	137	21.6	66.4	208	212
	JNJ, 10 µg/mL	659	572	203	28.8	108	218	298
	JNJ, 100 µg/mL	588	488	186	29.8	120	240	275
	SNS-101, 1 µg/mL	3.59	1.53	6.08	1.57	4.1	2.76	3.27
	SNS-101, 10 µg/mL	3.92	1.29	5.16	1.4	5.28	2.84	3.32
	SNS-101, 100 µg/mL	132	39	5.25	2.06	6.13	3.81	31.4
	Alemtuzumab, 3 µg/mL	1136	1327	605	366	722	409	761
	Anti-CD28, 1 µg/mL	1755	10.4	6.89	133	2.54	84.8	332
	Cetuximab, 200 µg/mL	3.46	1.53	2.01	0.92	1.84	2.11	1.98
IL-2 pg/mL	Test conditions	D1	D2	D3	D4	D5	D6	Mean
	Baseline	0.48	0.05	0.21	0.12	0.03	0.07	0.16
	Formulation buffer	0.75	0.31	0.39	0.28	0.54	0.33	0.43
	PBS	0.51	0.26	0.29	0.22	0.42	0.22	0.32
	JNJ, 1 µg/mL	1.3	0.58	0.52	0.19	0.66	0.56	0.64
	JNJ, 10 µg/mL	1.19	0.79	0.56	0.25	0.65	0.4	0.64
	JNJ, 100 µg/mL	1.46	0.94	0.65	0.5	0.47	0.65	0.78
	SNS-101, 1 µg/mL	0.58	0.36	0.43	0.21	0.46	0.21	0.38
	SNS-101, 10 µg/mL	0.6	0.23	0.34	0.23	0.39	0.55	0.39
	SNS-101, 100 µg/mL	0.76	ND	0.38	0.1	0.26	0.17	0.33
	Alemtuzumab, 3 µg/mL	2.11	1.29	0.67	1.82	0.94	0.77	1.27
	Anti-CD28, 1 µg/mL	1990	12.7	4.75	83.8	1.54	78.2	362
	Cetuximab, 200 µg/mL	0.39	0.36	0.38	0.19	0.44	0.32	0.35

## Sheet: fig 4
Panels A-J
IL-2
Hours	Vehicle						OKT3 2mg/mL						SNS101 2mg/mL						SNS101 20mg/mL
2	0	0.927	2.575				73.659	20.268		122.279			1.37	1.356	0	1.803	0.706		0.732	0.667	0.92	0.785	0	0
6	0.759	1.072		0			137.923	34.507	21.657				1.086	1.356	1.298	1.241	0	0	0	0.906	0.603	0.825	0	0.591
24	0	0.603	1.588				126.006	10.261		89.493			1.142	1.356	0	1.9	0.491	0	1.114	0.906	0.54	0	0	0.578
48	0.553	0.528		0			20.506	4.224	3.358				0.528	0.799	0.947	0.719	0.553	0	0	0.759	0	0	0	0.503
IL-6
Hours	Vehicle						OKT3 2mg/mL						SNS101 2mg/mL						SNS101 20mg/mL
2	1.22	0.68	1.81				3.36	1.53		3.53			0	0	0	0	0		0	0	0	0	0	0
6	0	0		0			3.27	1.36	0.96				0	0	0	0.83	0	0	0	0	0.74	0	0	0.75
24	0.83	0	0.84				89.41	5.45		103.21			1.2	0	0	0.67	0	0	0	0	0	0	0	1.05
48	0.86	0.81		0			261.97	2.53	40.76				0	0	0	0.81	0.67	1.05	0	0	1.01	0	0	0
IL-10
Hours	Vehicle						OKT3 2mg/mL						SNS101 2mg/mL						SNS101 20mg/mL
2	1.38	2.16	2.5				8.22	2.73		85.44			2.09	2.29	0.77	2.88	3.61		1.7	1.14	1.16	1.45	1.16	1.55
6	1.52	2.4		1.4			26.35	14.04	5.1				2.95	4.53	2.42	2.82	2.03	2.29	2.67	3.02	2.46	1.34	1.07	1.5
24	1.13	1.01	1.19				236.27	48.98		1092.15			9.05	3.06	1.32	2.63	3.06	1.12	1.87	1.96	0.72	1.1	0.97	2
48	1	1.6		1.26			539.17	41.71	36.76				2.98	2.55	2.03	2.29	2.71	5.17	2.31	2.53	1.45	1.05	1.24	1.7
CCL2
Hours	Vehicle						OKT3 2mg/mL						SNS101 2mg/mL						SNS101 20mg/mL
2	6.814	7.237	12.04				16.439	5.898		42.337			0	4.405	0	5.65	0		2.906	0	2.513	4.008	0	7.027
6	4.647	5.399		0			59.112	9.654	5.987				3.548	3.652	4.599	5.168	0	0	4.695	3.958	4.791	3.016	0	5.537
24	3.958	3.6	6.857				102.886	11.052		175.321			0	4.257	2.627	5.445	0	0	2.796	0	0	0	0	0
48	0	2.961		0			33.018	6.427	9.729				0	0	3.548	3.806	0	3.016	2.513	0	2.796	0	0	0
CCL5
Hours	Vehicle						OKT3 2mg/mL						SNS101 2mg/mL						SNS101 20mg/mL
2	0	0.69	2.042				0	0		0.874			4.411	14.791	0	16.159	3.822		26.173	32.479	0	11.329	0.847	9.392
6	13.337	15.021		0			0.823	3.578	2.005				33.433	27.308	40.049	24.906	37.797	18.378	0	1.571	0	22.824	2.447	0
24	4.988	1.411	5.315				0	0		3.289			3.412	11.572	3.111	37.463	0	0	34.992	58.197	0	0	19.426	5.788
48	8.058	21.929		0			3.331	8.772	0.857				9.733	39.721	67.709	53.728	18.23	32.48	0	20.383	9.805	0	1.422	3.751
CXCL8
Hours	Vehicle						OKT3 2mg/mL						SNS101 2mg/mL						SNS101 20mg/mL
2	11.504	3.616	6.022				8.73	4.168		5.551			0	3.766	0	5.312	0		0	1.703	1.681	1.726	0	0
6	3.646	2.489		0			11.631	5.11	0				0	3.262	3.091	4.043	0	0	0	3.176	0	1.937	0	0
24	11.462	0	2.232				32.523	0		16.822			0	3.467	0	4.294	0	0	1.937	3.379	0	0	0	0
48	4.012	0		1.842			23.188	3.766	1.819				0	0	0	3.35	0	2.157	0	3.676	0	0	0	0
CXCL10
Hours	Vehicle						OKT3 2mg/mL						SNS101 2mg/mL						SNS101 20mg/mL
2	0	0	15.085				20.661	15.715		41.279			0	26.024	0	24.949	0		0	0	12.862	0	0	0
6	11.472	17.382		0			19.44	51.323	0				0	15.085	32.301	36.686	0	0	12.756	0	0	0	0	0
24	11.258	0	0				86.701	35.421		140.111			0	18.415	0	15.506	0	0	0	0	0	0	0	13.606
48	0	0		0			81.613	49.371	24.851				0	0	29.104	29.295	0	0	0	0	0	0	0	0
IFNg
Hours	Vehicle						OKT3 2mg/mL						SNS101 2mg/mL						SNS101 20mg/mL
2	7.94	8.79	11.59				13.94	15.04		76.92			7.61	8.96	1.93	15.04	21.44		6.78	5.02	5.65	7.27	5.97	6.45
6	5.65	10.7		5.89			52.21	115.85	48.65				8.28	9.48	8.79	13.57	6.62	2.83	26.85	14.67	8.28	6.13	6.78	6.78
24	5.65	5.81	5.02				551.64	1341.24		4583.04			29.01	14.85	4.41	14.49	13.57	5.49	10.53	6.62	3.11	2.83	10.7	51.7
48	3.39	5.65		14.3			5458.51	239.11	499.22				8.96	5.34	6.13	9.13	7.94	5.49	8.45	10.7	4.04	4.87	19.91	24.13
TNFa
Hours	Vehicle						OKT3 2mg/mL						SNS101 2mg/mL						SNS101 20mg/mL
2	1.96	4.71	7.3				20.23	7.64		16.91			1.69	6.75	0.8	12.38	9.48		3.05	1.62	2.57	3.46	1.96	1.3
6	4.27	7.19		3.01			19.96	10.13	3.41				1.88	7.11	6.65	8.43	0	0.91	2.28	3.64	3.14	2.92	1.4	1.07
24	1.77	2.24	3.18				12.07	2.79		3.83			1.3	4.71	0.94	10.55	6.81	2	3.28	2.36	1.55	0.82	0	1.66
48	2.2	3.46		2.16			7.75	7.08	3.79				1.34	3.5	4.31	5.58	1.27	2.24	1.4	1.85	1.55	1.44	0.97	0.74
IL-!RA
Hours	Vehicle						OKT3 2mg/mL						SNS101 2mg/mL						SNS101 20mg/mL
2	37.66	71.4	105.22				135.62	136.59		266.12			46.1	99.29	0	128.98	57.71		46.62	47.13	40.33	111.46	64.04	40.33
6	84.88	119.21		55.73			78.33	139.29	75.35				65	78.79	114.13	107.31	0	0	73.03	54.24	45.06	65	37.12	0
24	0	39.27	46.62				75.81	101.85		150.66			0	79.7	0	120.83	40.86	0	53.24	50.2	0	52.23	0	0
48	41.66	61.14		0			66.44	106.06	80.83				48.42	46.62	89.32	74.89	39.8	53.74	79.02	0	65.96	39.8	0	0
Panels K-L
		PBS						OKT3						SNS-101 2 mg/kg						SNS-101 20 mg/kg
		1	2	3				1	2	3				1	2	3	4	5	6	1	2	3	4	5	6
%CD4+	24h	53	60.3	51.7				7.64	9.99	17.2				68.4	45.6	74.9	62.2	59.8	80.1	64.3	66.6	45.9	57.7	60.5	59.4
	48h	68.7	56.3	70				2.96	7.86	16.6				20.5	43.2	52.6	55.7	45.4	63.1	49.8	65.6	65.3	52	67.4	36.1
%CD8+	24h	18.7	5.92	11.1				2.03	1.17	1.13				7.43	27	5.62	4.12	7.19	4.37	12.7	10.7	10.8	18.7	5.65	6.39
	48h	7.27	4.7	6.53				1.27	1.1	1.32				57.3	11.6	18.8	8.37	35.7	9.82	14.1	15	12.3	8.5	5.91	26.1

## Sheet: fig 5
Panel A
hours	VISTA KI + MB49								VISTA KI								C57BL6/J
0.5	67.6	66	62.4	69.6	56	59.2	60.8	64	71.6	64.4	74.8	67.6	67.2	79.6	64.4	72.8	65.2	71.2	71.2	72.8	66	68.8	66.8	68.4
1	53.6	54.4	68.4	66.8	58	50.8	54.8	58	50.8	50.8	54.4	58.8	49.2	50.8	63.3	53.2	58.4	58.4	76.4	65.6	79.6	86.8	67.6	73.6
4	59.6	62	55.2	54	52.4	53.6	53.2	45.6	37.6	35.6	40	39.2	41.6	43.6	45.2	47.6	60.8	48.8	52	42.4	49.2	43.6	50	47.6
8	29.6	22.8	31.8	31.4	32.8	33.6	43	40	25	33.8	23.4	28.8	21.6	28	25.6	28.2	29.2	29	30.6	31.8	31	28.6	33.8	31
12	36.4	38.4	26.8	24.4	30.4	30.2	28.2	25.4	24.8	25.2	23	23.4	26.2	32.4	29.2	31.4	30.2	34.6	30.8	45.6	34	34.2	33.6	42.8
24	17.7	14.6	15.2	13.7	12.8	14.2	14.2	13.4	13.2	12.5	12.8	11.8	12.4	12.6	13.3	13.9	19.2	23.2	17.6	17.6	21	23.3	14.1	16.2
48	16.9	17.7	19.8	18.7	14.7	13.9	24.5	22.2	23.6	26.9	20.8	21	19	17.7	20.1	19	22.9	24.3	21.9	24.3	23.2	25.1	23.3	28.8
96	12.1	11.7	10.8	10.1	16.1	13.4	8.6	8.2	10.8	10.6	10.5	9.9	12.8	10.9	10.2	10.3	24.3	24.4	22.2	30.6	23.9	31.2	23.8	24.6
168	9.1	10.8	7.7	10.2	7.4	9.1	7.6	9.3	8.7	10.9	8.4	10.3	10.3	11.6	7.6	8.9	17.6	17.5	16.5	16.3	17.2	17.5	16.1	16.7
336	1.5	1.5	0.9	0.9	2.75	2.7	1.95	1.65	4.15	4.4	7.75	5.35	3.75	3.8	4	4.2	10.2	9.85	12.9	13.4	10.9	12	9.25	9.55
504	0.275	0.3	0.075	0.075	0.6	0.6	0.325	0.325	2.25	2.25	2.2	2.2	3.65	3.5	2.9	2.6	4.8	5.2	4.1	5.7	5.3	5.35	4.55	4.05
672	0	0	0	0	0	0	0	0	1.16	1.16	1	0.98	1.36	1.3	1.24	1.2	3.5	3.2	0.12	0.12	0	0	0	0
Panel B
Time (h)	Group 1				Group 2				Group 3				Group 4
0.08	261.008	279.073	270.067	248.427	27.09	25	26.3	21.8	299.8	324.7	312.5	252.6	3067	2749	2820	2615
1	201.72	209.253	193.521	186.136	24.62	21.43	25.11	19.24	255.4	278.6	261.3	213.8	2459	2517	2388	2518
4	141.36	127.959	140.968	117.879	21.96	19.59	23.16	18.18	234.8	231	243	193.2	2147	2843	2204	2239
8	121.553	96.3599	99.2491	92.1355	19.82	17.72	22.12	17.84	219	232.1	224.9	179.4	1843	2139	2013	1709
12	56.3624	60.3219	70.6188	67.7745	17.32	16.86	20.35	16.24	198.8	194.1	191.2	162.9	1757	1919	1952	2000
24	11.9845	12.9205	6.24551	5.49415	15.49	14.58	14.5	14.2	163.8	183.5	170	154.3	1552	1534	1573	1632
48					11.74	14.32	14.01	11.68	132.5	166	163.3	126.1	1161	1472	1398	1456
96					11.22	12.98	13.28	10.53	117.1	130.5	133	109.9	990.4	1266	1168	1112
192					10.21	10.79	10.73	8.267	106.2	129.6	103.6	99.09	823.7	993.9	908.9	1109
360					8.364	8.598	10.18	5.703	90.43	98.16	82.27	72.45	513.1	849.4	630.8	782.9
528					7.115	6.104	8.577	4.599	71.7	79.16	76.32	61.82	382	647.3	488.6	704
696					5.838	5.192	7.145	3.266	60.83	56.81	62.33	49.02	259.5	519.2	368.9	608

## Sheet: fig 6
Panel A
Days	rat IgG2a (2A3) isotype CTRL - 5 mouse IgG2a (1.18.14) isotype CTRL - 30
0	60.8	54.6	60.6	71	96.7	54.9	41.1	46.8	73.3	48.1
4	107.4	117.1	105.7	107.1	149.9	52	49.1	58.8	158.2	95.8
6	216.513	211.75	148.379	125.136	233.064	92.736	81.77	90.06	210.231	121.968
7	210.357	221.616	191.9	172.9	303.134	125.02	108.78	127.823	314.16	145.794
10	350.639	365.085	277.55	278.3	481.5	250.976	225.72	200.64	530.712	261.744
12	609.472	664.848	514.395	426.573	599.676	406.64	392.08	349.44	713.592	337.61
14	1026.31	1214.58	790.92	677.44	727.551	647.01	610.74	552.013	1110.69	630.832
17	2023.43	2162.82	1410.5	1357.99	1804.99	1512.88	1070.78	1363.75	2217.69	1236.29
Days	rat α-mPD-1 (RMP1-14) - 1 mouse IgG2a (1.18.14) isotype CTRL - 30
0	98.6	73.5	56.7	46.3	69.4	41.1	60.6	47.8	54.6	61.2
4	209.8	134.3	121	61	102.5	59.5	53.2	93.6	80.2	95
6	399.397	174.096	138.663	119.239	183.04	61.88	61.6	116.4	114.75	134.442
7	369.36	251.894	175.5	141.169	229.635	70.956	85.034	137.643	200.07	161.196
10	755.221	349.17	230.256	359.352	432.016	128.592	196.1	237.12	209.244	261.66
12	1184.96	672.3	350.312	707.952	805.707	198.536	316.712	417.6	405.79	433.81
14	1637.7	754.65	582.12	1016.06	1130.25	396.48	577.2	594.323	835.38	733.989
17	2252.14	1462.53	1167.48	1380.21	2611.66	896.689	1051.69	1200.61	2105.02	1303.97
Days	α-hVISTA (SNS-101-m2) - 10 rat IgG2a (2A3) isotype CTRL - 5
0	78.6	69.8	56.8	89.5	44.9	40.3	51	49.1	59.8	62.1
4	175.3	118.8	76.2	126.6	47.8	54.9	74.2	49	82.1	77.1
6	229.448	150.593	81.2	184.86	112.838	68.229	100.74	56.8425	103.974	83.52
7	371.316	215.631	104.139	238.091	117.39	73.8	127.776	85.26	140.07	115.493
10	643.597	318.6	211.6	375.144	278.103	204.82	173.043	134.946	232.655	154
12	774.576	470.184	249.48	844.425	367.939	280.953	304.722	145.728	336.96	222.222
14	889.14	599.61	470.448	1264.8	587.028	581.02	464.64	239.4	626.049	348.612
17	1790.2	1404.07	900.882	2328.48	1199.91	762.508	803.918	455.676	1475.91	504.348
Days	α-hVISTA (SNS-101-m2) - 30 rat IgG2a (2A3) isotype CTRL - 5
0	63.1	50.1	69.1	61.4	49.1	78.6	40.6	57.4	43.8	89.3
4	83.6	73.9	71	61.9	76.9	154	49.5	65.3	60.5	137.1
6	111.93	101.304	91.02	88.2	88.578	188.16	53.8935	80.94	72.324	223.2
7	102.96	110.682	120.428	142.416	111.813	194.04	58.311	97.6	90.644	259.35
10	230.256	220.447	213.725	200.889	148.23	330.99	107.608	176.645	167.504	456.32
12	345.565	355.35	353.4	358.875	232.32	532.382	197.964	295.295	330.786	772.186
14	730.192	703.688	575.195	606.528	350.03	850.85	263.262	547.128	524.637	1258.6
17	1442.62	1411	1073.75	1327.33	806.4	1257.3	473.382	974.916	1024.67	2013.13
Days	rat α-mPD-1 (RMP1-14) - 1 α-hVISTA (SNS-101-m2) - 10
0	57.7	61.2	77.4	86.1	40	50.9	49.6	63.6	45.5	68.6
4	64.3	100	113.7	48.4	98.4	109.4	58.2	65.5	47.9	79.6
6	99.63	71.28	82.08	73.515	163.8	151.096	69.16	49.632	64.896	88.9005
7	112.455	77.8305	63.085	90.241	204.05	195.25	61.38	70.618	73.359	112
10	162.972	80.325	108.439	136.16	303.732	346.236	101.99	112.258	118.864	199.368
12	274.104	114.912	107.601	207.9	480.69	630.54	117.438	175.122	203.84	378.873
14	433.125	189.727	188.618	314.28	859.01	929.88	192.975	280.14	292.05	432.25
17	1022.69	343.128	459.544	645.414	1440.04	1551.23	365.17	462.099	454.212	940.8
Days	rat α-mPD-1 (RMP1-14) - 1 α-hVISTA (SNS-101-m2) - 30
0	60.3	79.9	58	49.4	41.6	50.1	64.5	69.1	88.6	43.4
4	36.3	73.9	108.3	65.2	36	61.3	89.9	91.2	30.9	194.4
6	31.5	57.232	115.44	51.45	33.814	51.3825	117.3	131.1	23.0625	312.11
7	44.352	70.125	130.482	49.6	31.416	42.775	150.696	159.505	13.65	486.829
10	37.125	64.7955	142.416	93.48	32.1975	40.425	277.791	270.71	11.25	937.697
12	52.576	87.248	232.544	149.04	51.04	68.096	407.218	429.3	24	1353.6
14	110.768	90.7375	247.312	281.607	64.192	104.72	724.5	630.72	27.06	2137.42
17	210.6	240.125	512.46	507.528	170.64	201.96	1231.89	1245.6	56.875	3251.28
Panel B
Isotype control	2023.43	2162.82	1410.5	1357.99	1804.99	1512.88	1070.78	1363.75	2217.69	1236.29
anti-PD-1 1mg/kg	2252.14	1462.53	1167.48	1380.21	2611.66	896.689	1051.69	1200.61	2105.02	1303.97
SNS-101 10mg/kg	1790.2	1404.07	900.882	2328.48	1199.91	762.508	803.918	455.676	1475.91	504.348
SNS-101 30mg/kg	1442.62	1411	1073.75	1327.33	806.4	1257.3	473.382	974.916	1024.67	2013.13
SNS-101 10mg/kg + anti-PD-1	1022.69	343.128	459.544	645.414	1440.04	1551.23	365.17	462.099	454.212	940.8
SNS-101 30mg/kg + anti-PD-1	210.6	240.125	512.46	507.528	170.64	201.96	1231.89	1245.6	56.875	3251.28
Panel C
Days	rat IgG2a (2A3) isotype CTRL - 5 mouse IgG2a (1.18.14) isotype CTRL - 30
0	56.16	71.82	56.3805	62.79	57.12	129.086	75.768	63.7	116.92	107.8	98	56.1295	81.585	121.68
1	93.869	127.862	103.664	98.648	86.469	156.52	100.89	78	117.363	127.82	90.132	76.362	92.48	98.553
3	157.08	200.88	206.747	248.561	162.432	231.345	157.85	131.279	199.822	176.782	151.096	165.636	186.637	176.548
6	334.65	332.469	340.731	499.5	292.793	294.93	198.88	253.208	339.904	280.035	275.2	303.056	510.409	301.392
8	452.38	575.811	680.064	422.73	354.24	346.437	235.296	315.276	343	438.016	370.5	462.99	517.86	580.425
10	510.38	875.42	1024.1	1104.77	471.546	610.504	415.532	459.618	505.68	981.26	503.36	889.428	1001.99	759.759
13	1114.64	1263.33	1315.61	2096.05	818.38	904.365	898.034	802.776	723.6	1067.56	1108	1263.19	1639.47	1135.72
15	1195.1	1589.36	2170.01	2769.63	886.574	1100.25	1280.85	1079.91	1117.56	1263.19	1142.02	1372.1	1538.16	1525.66
Days	rat α-mPD-1 (RMP1-14) - 5 mouse IgG2a (1.18.14) isotype CTRL - 30
0	81.92	107.88	46.98	69.192	39.7575	83.52	71.568	60.7355	103.18	106.58	104.55	96.8625	116.64	65.4885
1	102.9	119.377	66.816	77.9275	59.4	67.335	84	74.5875	124.312	116.2	123.41	204.75	110.359	112.32
3	204	177.974	112.088	172.086	136.578	100.725	155.768	152.46	260.4	176.7	220	287.924	184.8	113.15
6	224.91	114.48	167.5	169.812	275.772	92.7855	248.88	285.6	257.298	301.875	317.2	383.656	235.85	146.52
8	208.25	73.4135	76.9515	311.22	267.462	60.588	210.18	282.15	294.84	345.015	447.552	653.886	485.486	238.68
10	339.916	56.869	57.681	448.35	234.135	23.04	293.304	428.75	504.804	462.099	677.586	1272.25	607.75
13	606.912	35.397	30.75	581.196	290.272	22.815	304.92	590.52	682.56	494.394	1022.07	1380.3	966.24
15	760.554	18.275	23.925	715.92	339.075	0	326.321	711.067	631.475	527.104	1346.09	1662.11	976.08
Days	α-hVISTA (SNS-101-m2) - 3 rat IgG2a (2A3) isotype CTRL - 5
0	94.4125	81.548	80.4825	89.1	103.478	121.68	108.382	122.98	52.65	49.5	54.88	60.192	70.07	45.75
1	113.05	114.665	105.188	100.98	114.972	144.9	179.712	145.5	76.545	74.5365	84.987	80.142	64.605	56.1
3	144.2	92.07	173.72	204.12	115.83	236.034	202.4	158.574	116.48	111.962	140.448	181.937	118.715	138.138
6	222.351	131.328	247.8	270.9	127.182	362.5	252.103	242.88	322.56	155.8	301.644	284.31	156.8	180.576
8	204.867	196.2	337.464	204.6	72.285	279.65	317.52	259.875	401.016	175.44	438.216	416.206	195.8	205.537
10	287.28	323.349	563.22	311.74	55.216	364.375	320.694	361.2	1013.8	329.175	480.128	618.64	241.92	314.272
13	421.344	604.876	805.14	619.92	105.57	411.06	400.545	534.75	1370.16	439.875	568.276	882.156	538.74	497
15	474	797.04	937.651	662.235	153.9	395.808	473.616	716.04	1848.94	519.97	754.8	1286.8	718.76	663.39
Days	rat α-mPD-1 (RMP1-14) - 5 α-hVISTA (SNS-101-m2) - 3
0	89.06	76.8	43.74	79.06	52.08	124.184	147.015	106.6	48.36	65.52	69.1775	55.44	65.49	115.493
1	101.598	95.7375	68.8385	84.315	116.16	124.002	156.434	110.25	83.997	93.6655	67.83	65.88	68.73	171.093
3	136.32	129.36	140.448	166.474	224.07	184.212	237.336	194.02	162.74	154.088	136.17	118.404	116.55	260.024
6	183.825	134.4	72.96	163.62	206.125	116.64	222.3	240.669	140.595	183.54	193.183	123.876	236.88	111.65
8	55.2825	221.4	270.81	114.84	197.676	259.402	136.188	282.256	54.9	95.7435	85.425	154.245	88.914	357.5
10	141.728	136.068	54.7085	270.3	0	68.256	95.325	340.625	37.8125	96.444	0	89.262	196.02	37.7
13	87.075	174.196	57.681	336.96	0	143.856	47.6	635.481	12.25	136.8	0	101.376	376.936	0
15	113.274	273.06	53.244	520.361	35.235	191.84	91.225	939.975	0	204.424	0	206.927	430.254	0
Panel D
rat IgG2a (2A3) isotype CTRL - 5; mouse IgG2a (1.18.14) isotype CTRL - 30	rat α-mPD-1 (RMP1-14) - 5; mouse IgG2a (1.18.14) isotype CTRL - 30	α-hVISTA (SNS-101-m2) - 3; rat IgG2a (2A3) isotype CTRL - 5	rat α-mPD-1 (RMP1-14) - 5; α-hVISTA (SNS-101-m2) - 3
1195.1	760.554	474	113.274
1589.36	18.275	797.04	273.06
2170.01	23.925	937.651	53.244
2769.63	715.92	662.235	520.361
886.574	339.075	153.9	35.235
1100.25	0	395.808	191.84
1280.85	326.321	473.616	91.225
1079.91	711.067	716.04	939.975
1117.56	631.475	1848.94	0
1263.19	527.104	519.97	204.424
1142.02	1346.09	754.8	0
1372.1	1662.11	1286.8	206.927
1538.16	976.08	718.76	430.254
1525.66		663.39	0
Panels E-F
Days	Isotype Control
0	0	0	0	0	0	0	0	0
6	8.95	8.7	7.9	7.7	7.85	8.1	8	8
10	9.25	8.8	8.4	8.25	7.55	9.75	9.55	10
15	13	12.5	10.8	10.8	9.2	14.5	13.5	11.8
18	16.35	14.25	13.95	13.25	11.75	17.75	18.25	16.5
21	17	16.5	16.75	14.5	12.3
24		18.75		15.85	14.85
27				17.25	16.9
Days	anti-PD-1
0	0	0	0	0	0	0	0	0
6	8.5	7.65	7.5	7	6.25	7.5	7.2	7.5
10	10	9.85	9.65	8.15	8.15	9.55	7.95	8.5
15	12	10.7	11.3	10.8	8.25	10.8	9.7	10.3
18	14.05	8.95	11.35	8.95	9.5	13.05	10.9	10.75
21	15.9	7.75	11.7	7.9	7.65	13.05	8.95	11.05
24	16.4	8.65	12.85	9.55	5.35	11.65	9.9	12.9
27	18.8	8.4	14.85	11.75	0	12.4	10.95	15.45
32		10.5	16.9	14.9	0	14.1	12.85	17.65
34		12.45		15.45	0	15.75	13.35
39		15.9		17.45	0		16.4
Days	SNS-101
0	0	0	0	0	0	0	0	0
6	7.45	6.9	7.7	7.15	8.5	7.3	7.2	7.35
10	8.1	7	9.75	8.45	9	8.6	7.35	8.8
15	8.05	5.75	13.9	11	12.8	12	11.4	8.35
18	9.8	8.1	16.9	13.1	14.8	14.5	14.05	11
21	10.5	8.25	18.5	16.2	17.65	16.65	15	11.9
24	11.4	9.5		17			17	12.95
27	11.95	11.4		19.75			19.4	16.15
32	15.25	13.25						19.75
34	16.45	14.45
39		15.3
Days	anti-PD-1 + SNS-101
0	0	0	0	0	0	0	0	0
6	7.2	6.85	6	6	7.25	7	6.85	6
10	8.35	7.75	7.4	8.75	11	10.25	9.9	9.25
15	9.25	5.8	3.75	8.4	12.6	12.4	12	8.9
18	8.6	0	0	8.4	12.9	11.65	11.55	9.7
21	7.7	0	0	6.95	13.8	13.7	12.6	11.25
24	8.3	0	0	4.85	15.35	13.55	11.2	9.9
27	10.05	0	0	0	17.05	13.75	8.95	8.15
32	10.65	0	0	0	18.55	16.75	0	0
34	8.15	0	0		20	17	0	0
39	11.25	0	0			20	0	0
43	12.5
48	12.85
53	14.6
57	17.3
60	16.9

[truncated: 10 more sheets: fig 7, fig S3, fig S4, fig S5, fig S8, fig S9, fig S10, fig S11, fig S12, Supplementary Table 1]
